# Supplementary material for: Nocturnal respiratory abnormalities among ward-level postoperative patients as detected by the Capnostream 20p monitor: A blinded observational study
Source: PLoS One. 2023 Jan 20;18(1):e0280436. doi: 10.1371/journal.pone.0280436 (PMC9858304; doi:10.1371/journal.pone.0280436)
Supplement: S1 Data — (XLSX) [file pone.0280436.s002.xlsx]

## Sheet: Demographic and PPCs
Demographic												Surgical				Anaesthesia and recovery					Postoperative pulmonary complication
Patient ID	Age	Sex	Weight	STOP-BANG	OSA	OSA risk group	Pulmonary disorder	Cardiac Failure	IHD	Cardiopulmonary disease	ASA	Type of surgery	ARISTCAT	Surgical risk group	Duration of Surgery	Anaesthesia	PACU stay	24-hour OMEDD	OMEDD/kg	Ketamine	PPC within 7 days	Number of PPCs	Prolonged O2 therapy	Atelectasis	Pneumonia	Pleural effusion	Bronchospasm	Mortality within 30 days	ICU Admission	ICU LOS	Hospital LOS	UCR	MET
10A	72	2	105	3	2	0	0	0	0	0	2	Lap extended right hemicolectomy	41	1	244	1	55	171	1.6	0	0	0	0	0	0	0	0	0	0	0	7	0	2
10B	40	1	92.8	4	0	1	0	0	0	0	2	Gastrectomy Laparoscopic Sleeve	15	0	58	1	45	28	0.3	0	0	0	0	0	0	0	0	0	0	0	2	0	0
10J	66	1	57.8	2	0	0	0	0	0	0	2	TKR R Knee	3	0	77	1	29	32.5	0.6	0	0	0	0	0	0	0	0	0	0	0	3	0	0
11A	63	2	60	*	0	2	0	0	0	0	2	Hemicolectomy Left Laparoscopic	34	1	163	1	141	167	2.8	10	1	1	1	0	0	0	0	0	0	0	7	2	0
11B	55	1	118	*	1	1	0	0	0	0	3	Gastrectomy Laparoscopic Sleeve	26	1	103	1	43	42	0.4	0	0	0	0	0	0	0	0	0	0	0	2	0	0
12A	73	2	73.9	*	0	2	0	0	0	0	2	Prostatectomy Radical	26	1	205	1	41	64	0.9	0	0	0	0	0	0	0	0	0	0	0	5	0	1
12B	45	1	116	4	0	1	0	0	0	0	2	Gastrectomy Laparoscopic Sleeve	15	0	90	1	60	73	0.6	0	0	0	0	0	0	0	0	0	0	0	3	0	0
14B	36	1	127.7	*	1	1	0	0	0	0	3	Gastrectomy Laparoscopic Sleeve	31	1	106	1	93	14	0.1	0	0	0	0	0	0	0	0	0	0	0	2	0	0
14J	67	2	88	4	0	1	0	0	0	0	1	TKR R Knee	26	1	205	2	30	184.5	2.1	0	0	0	0	0	0	0	0	0	0	0	4	0	0
15A	63	2	75.8	5	0	1	0	0	0	0	2	laproscopic radical Prostatectomy	34	1	185	1	42	29	0.4	0	0	0	0	0	0	0	0	0	0	0	3	1	0
15B	58	1	127.7	*	2	0	0	0	0	0	2	Gastrectomy Laparoscopic Sleeve	18	0	79	1	72	228	1.8	0	0	0	0	0	0	0	0	0	1	1	4	0	1
15J	78	2	75.5	3	0	0	0	0	0	0	2	TKR R Knee	19	0	150	2	30	260.5	3.5	0	0	0	0	0	0	0	0	0	0	0	5	0	0
16A	63	1	121	*	0	2	0	0	0	0	3	Laparoscopic to open Transverse Colectomy + DOA	41	1	218	1	93	240	2	0	1	1	1	0	0	0	0	0	0	0	8	1	0
16B	28	1	137.1	6	0	1	0	0	0	0	2	Gastrectomy Laparoscopic Sleeve	15	0	97	1	60	45	0.3	0	0	0	0	0	0	0	0	0	0	0	2	0	0
16J	87	2	62.3	3	0	0	0	0	0	0	3	THR R hip	32	1	151	1	80	186	3	0	1	1	1	0	0	0	0	0	0	0	5	0	0
17A	54	1	105	*	0	2	0	0	0	0	2	Rectum High Anterior Resection, laparoscopic	41	1	185	1	44	217	2.1	0	0	0	0	0	0	0	0	0	0	0	4	0	0
17J	49	2	94	2	0	0	0	0	0	0	2	THR R hip	24	0	100	1	144	180	1.9	0	1	1	1	0	0	0	0	0	0	0	5	0	0
18A	71	2	64	*	0	2	0	0	0	0	2	Lap --> Open extensive adhesiolysis	42	1	169	1	148	140	2.2	169.4	1	2	1	0	0	1	0	0	0	0	8	0	1
18J	36	2	82	2	0	0	0	0	0	0	2	THR L hip (anterior)	23	0	173	1	151	231	2.8	0	0	0	0	0	0	0	0	0	0	0	2	0	0
1A	49	2	59.9	*	0	2	0	0	0	0	2	Laparoscopic Ladd's procedure (including appendicectomy) + suture repair parumbilical hernia + gastroscopy	31	1	98	1	85	71	1.2	0	0	0	0	0	0	0	0	0	0	0	4	0	0
1B	42	1	107.4	*	1	1	1	0	0	1	2	Gastrectomy Laparoscopic Sleeve	15	0	77	1	50	42	0.4	0	0	0	0	0	0	0	0	0	0	0	2	0	0
1J	66	2	83	2	0	0	0	0	0	0	1	TKR L knee	19	0	167	1	48	45	0.5	146.2	0	0	0	0	0	0	0	0	0	0	3	0	0
20A	47	1	154.1	*	0	2	1	0	0	1	4	Gastrectomy Laparoscopic Sleeve	31	1	131	1	27	68	0.4	0	0	0	0	0	0	0	0	0	0	0	3	0	0
20J	78	1	93	4	0	1	1	1	0	1	3	TKR R Knee	3	0	108	2	35	127.5	1.4	0	0	0	0	0	0	0	0	0	0	0	3	0	0
21A	55	2	99.2	*	0	2	0	0	0	0	2	Hydatid Cyst Liver Resection	41	1	193	2	115	267	2.7	0	1	1	1	0	0	0	0	0	0	0	4	0	0
21B	48	1	120	*	2	0	0	0	0	0	2	Gastrectomy Laparoscopic Sleeve	15	0	58	1	55	99	0.8	10	0	0	0	0	0	0	0	0	0	0	4	0	0
21J	82	1	80	5	1	1	0	0	0	0	3	TKR R Knee	32	1	159	2	27	65	0.8	0	1	1	1	0	0	0	0	0	0	0	2	0	0
22B	53	1	125.7	2	0	0	0	0	0	0	3	Gastrectomy Laparoscopic Sleeve	18	0	71	1	122	97	0.8	0	0	0	0	0	0	0	0	0	0	0	2	0	0
22J	37	2	106	6	0	1	0	0	0	0	2	THR R hip (posterior)	24	0	134	2	54	168	1.6	0	0	0	0	0	0	0	0	0	0	0	3	0	0
23B	44	1	90.1	*	1	1	0	0	0	0	2	Gastrectomy Laparoscopic Sleeve	15	0	44	1	62	95	1.1	0	0	0	0	0	0	0	0	0	0	0	2	0	0
23J	71	1	91	4	0	1	0	0	1	1	3	TKR R Knee	19	0	154	2	30	94.5	1	0	0	0	0	0	0	0	0	0	0	0	4	1	0
24A	56	2	103	*	0	2	0	0	0	0	2	Laparoscopic radical retropubic prostatectomy.	26	1	175	1	85	38	0.4	0	0	0	0	0	0	0	0	0	0	0	2	0	0
24B	41	1	125	*	1	1	0	0	0	0	3	Gastrectomy Laparoscopic Sleeve	31	1	88	1	29	23	0.2	0	0	0	0	0	0	0	0	0	0	0	2	0	0
24J	69	1	73.5	2	0	0	0	0	0	0	2	THR L hip	3	0	71	1	38	218.3	3	0	0	0	0	0	0	0	0	0	0	0	3	0	0
25A	46	1	62	*	0	2	0	0	0	0	1	Nephrectomy Partial Laparoscopic	38	1	155	1	58	125	2	0	0	0	0	0	0	0	0	0	0	0	4	0	0
25B	41	1	117	1	0	0	0	0	0	0	2	Gastrectomy Laparoscopic Sleeve	31	1	111	1	63	120	1	0	0	0	0	0	0	0	0	0	0	0	2	0	0
25J	56	1	112	6	1	1	1	0	0	1	3	THR R hip	27	1	97	1	90	92	0.8	0	1	1	1	0	0	0	0	0	0	0	5	0	0
26A	50	2	72.6	*	0	2	0	0	0	0	2	Laparotomy + adhesiolysis + Low Anterior resection + ileal J-pouch to rectal anastomosis	38	1	228	2	88	95	1.3	0	1	1	1	0	0	0	0	0	1	2	66	6	6
26J	67	2	120	5	2	0	0	0	0	0	3	TKR L knee	27	1	98	2	70	68	0.6	0	0	0	0	0	0	0	0	0	0	0	6	0	0
27B	32	1	139	*	1	1	0	0	0	0	2	Gastrectomy Laparoscopic Sleeve	31	1	104	1	64	68	0.5	0	0	0	0	0	0	0	0	0	0	0	3	0	0
27J	64	1	132	0	2	0	1	0	0	1	4	TKR L knee	27	1	155	2	37	155	1.2	0	1	1	1	0	0	0	0	0	0	0	4	0	0
28J	63	1	118	5	0	1	0	0	0	0	3	TKR R Knee	26	1	205	1	168	162	1.4	0	0	0	0	0	0	0	0	0	0	0	4	0	0
29A	87	1	45	*	0	2	0	0	0	0	3	Lap Right hemicolectomy	58	2	115	1	69	168	3.7	64.8	1	1	1	0	0	0	0	0	0	0	10	1	0
29B	49	1	104.3	*	2	0	1	0	0	1	3	Gastrectomy Laparoscopic Sleeve	15	0	68	1	51	53	0.5	0	0	0	0	0	0	0	0	0	0	0	2	0	0
29J	59	1	82.4	2	0	0	0	0	0	0	2	THR R hip (posterior)	19	0	131	2	30	121.5	1.5	0	0	0	0	0	0	0	0	0	0	0	4	0	0
2B	56	1	96	*	1	1	0	0	0	0	2	Gastrectomy Laparoscopic Sleeve	18	0	83	1	70	51	0.5	0	0	0	0	0	0	0	0	0	0	0	2	0	0
30J	59	1	84	1	0	0	0	0	0	0	1	THR L hip	19	0	134	2	38	76.5	0.9	0	0	0	0	0	0	0	0	0	0	0	4	1	0
31A	73	1	68.5	*	0	2	1	0	0	1	2	Incisional hernia repair.	3	0	84	1	35	0	0	0	0	0	0	0	0	0	0	0	0	0	2	0	0
31J	76	2	77	4	2	0	1	0	0	1	3	TKR R Knee	3	0	109	2	40	87	1.1	0	0	0	0	0	0	0	0	0	0	0	4	0	0
32A	17	1	55.9	*	0	2	0	0	0	0	2	Hemicolectomy Right Laparoscopic, Procedure Performed: Laparoscopic Ileocolic Resection + Colonoscopy	31	1	144	1	134	453	8.1	233.8	1	1	1	0	0	0	0	0	0	0	18	2	0
32J	70	2	102.5	8	2	0	0	0	0	0	2	TKR L knee	27	1	101	2	42	23	0.2	0	0	0	0	0	0	0	0	0	0	0	5	0	0
33A	37	1	94	*	2	0	0	0	0	0	2	Gastric Bypass Laparoscopic	38	1	182	1	107	223	2.4	0	0	0	0	0	0	0	0	0	0	0	4	0	0
33J	73	1	79.1	3	0	0	0	0	0	0	2	THR L hip (anterior)	3	0	126	1	100	15	0.2	0	1	1	1	0	0	0	0	0	0	0	4	0	0
34A	96	2	36.9	*	0	2	0	0	0	0	3	Hemicolectomy Right Open	58	2	84	1	75	50	1.4	0	1	2	1	0	1	0	0	0	0	0	8	2	1
35A	87	2	80.9	3	0	0	1	0	1	2	3	Lap Right Hemicolectomy.	66	2	130	1	132	402	5	0	1	2	1	0	0	1	0	0	0	0	28	3	0
35J	79	1	87	1	0	0	1	0	0	1	2	TKR L knee	26	1	185	1	102	87	1	0	1	2	1	1	0	0	0	0	0	0	8	0	0
36A	62	2	92	*	0	2	0	0	0	0	2	Prostatectomy Radical Laparoscopic	26	1	223	1	195	55	0.6	0	1	1	0	0	0	1	0	0	0	0	4	0	0
36B	34	1	109.8	1	0	0	0	0	0	0	2	Gastric Bypass Laparoscopic	31	1	150	1	60	7.5	0.1	0	0	0	0	0	0	0	0	0	0	0	2	0	0
37A	72	2	100.9	*	2	0	1	0	0	1	3	Open Adhesiolysis, laparotomy, intraperitoneal mesh hernia repair	57	2	235	1	68	360	3.6	0	1	2	0	1	0	1	0	0	0	0	8	2	0
37B	45	2	131	*	2	0	1	0	0	1	3	Gastric Bypass Laparoscopic	39	1	145	1	40	0	0	0	1	2	1	0	0	0	1	0	0	0	2	0	0
37J	72	2	95	4	0	1	0	0	0	0	2	TKR L knee	3	0	111	1	35	43.2	0.5	0	0	0	0	0	0	0	0	0	0	0	4	0	0
38A	73	1	55.2	*	0	2	0	0	0	0	4	Open cholecystectomy and abdominal washout	34	1	71	1	300	175	3.2	0	1	3	1	1	0	1	0	0	1	1	10	2	4
38J	61	1	65.2	2	0	0	1	0	0	1	2	THR L hip (anterior)	19	0	118	1	37	127.5	2	0	0	0	0	0	0	0	0	0	0	0	2	0	0
39A	49	1	66.2	*	0	2	0	0	0	0	1	Lap nephrectomy	38	1	211	1	71	18	0.3	0	0	0	0	0	0	0	0	0	0	0	5	1	0
39B	38	1	110	4	0	1	1	0	0	1	3	Gastrectomy Laparoscopic Sleeve	31	1	120	1	80	15	0.1	0	0	0	0	0	0	0	0	0	0	0	2	0	0
39J	74	2	51.9	2	0	0	1	0	1	1	3	TKR L knee	27	1	154	2	49	240	4.6	0	1	2	1	1	0	0	0	0	0	0	5	0	0
3A	74	1	73	*	0	2	0	0	0	0	2	Large lower midline incisional hernia repair	3	0	116	1	53	39	0.5	0	0	0	0	0	0	0	0	0	0	0	4	0	0
3B	47	1	109	*	2	0	0	0	0	0	3	Gastrectomy Laparoscopic Sleeve + Lap cholecystectomy	31	1	113	1	*	8	0.1	0	0	0	0	0	0	0	0	0	0	0	3	0	0
3J	69	1	97	5	0	1	0	0	0	0	2	Hip replacement revision Left post fracture of prev THR	34	0	193	1	170	219	2.3	0	1	1	1	0	0	0	0	0	0	0	6	0	0
40J	59	2	109	4	0	1	0	0	0	0	2	TKR R Knee	26	1	194	2	80	178.5	1.6	0	0	0	0	0	0	0	0	0	0	0	4	0	0
41A	52	1	59	*	0	2	0	0	0	0	2	L retroperitoneal lap partial nephrectomy	34	1	110	1	143	4	0.1	0	1	1	1	0	0	0	0	0	0	0	4	0	0
41J	61	1	85	3	0	0	0	0	0	0	2	TKR L knee	19	0	150	1	40	138	1.6	0	1	1	1	0	0	0	0	0	0	0	4	0	0
42A	40	2	100	*	0	2	0	0	0	0	2	Lap ileocolic resection and small bowel resection	38	1	202	1	99	244	2.4	0	1	1	1	0	0	0	0	0	0	0	8	0	0
42B	30	1	107	*	2	0	0	0	0	0	2	Gastrectomy Laparoscopic Sleeve	15	0	90	1	58	30	0.3	0	0	0	0	0	0	0	0	0	0	0	3	0	0
42J	55	1	100	6	1	1	1	0	0	1	3	THR L hip	19	0	103	2	55	132	1.3	0	0	0	0	0	0	0	0	0	0	0	4	0	0
43A	48	2	74	*	0	2	0	0	0	0	2	Lap R hemicolectomy	38	1	146	1	196	132	1.8	0	1	1	1	0	0	0	0	0	0	0	5	0	0
44A	80	1	70.9	*	0	2	0	0	0	0	3	Diagnostic Lap, laparotomy, division of adhesions, small bowel resection and abcarian ileostomy	41	1	184	1	51	100	1.4	0	1	3	1	1	0	1	0	0	0	0	7	1	0
44J	63	1	89	2	0	0	0	0	0	0	2	TKR R Knee	19	0	156	2	39	208	2.3	0	0	0	0	0	0	0	0	0	0	0	5	0	0
45A	60	2	76	*	0	2	0	0	0	0	1	Prostatectomy Radical	19	0	146	1	31	74	1	0	0	0	0	0	0	0	0	0	0	0	2	0	0
45J	57	2	94.5	3	0	0	1	0	0	1	3	THR R hip	3	0	67	1	73	78	0.8	76.8	1	1	1	0	0	0	0	0	0	0	4	0	0
46J	66	2	123	6	2	0	0	0	0	0	3	THR L hip	19	0	111	2	60	60	0.5	0	0	0	0	0	0	0	0	0	0	0	3	0	0
47A	78	2	83	4	0	1	0	1	1	2	3	Open incisional hernia repair, prev bleeding HCC laparotomy	34	1	117	1	75	116	1.4	0	0	0	0	0	0	0	0	0	0	0	6	0	0
47J	64	1	93	3	0	0	0	0	0	0	2	TKR R Knee	3	0	103	2	38	286.5	3.1	0	1	1	1	0	0	0	0	0	0	0	7	0	0
48J	71	1	60	2	0	0	0	0	0	0	1	TKR R Knee	19	0	182	2	51	129	2.2	0	0	0	0	0	0	0	0	0	0	0	6	0	0
49J	60	1	111	4	0	1	1	0	0	1	2	TKR R Knee	19	0	132	2	30	147	1.3	0	0	0	0	0	0	0	0	0	0	0	4	0	0
4A	28	2	93	*	0	2	0	0	0	0	2	Laparoscopic cholecystectomy + IOC	15	0	94	1	138	109	1.2	0	0	0	0	0	0	0	0	0	0	0	3	1	2
4J	45	1	109	3	0	0	0	0	0	0	3	THR R hip	16	0	194	1	111	277	2.5	0	0	0	0	0	0	0	0	0	0	0	4	0	0
50J	74	2	100.7	3	0	0	1	0	0	1	2	TKR R Knee	19	0	146	2	58	245.1	2.4	0	0	0	0	0	0	0	0	0	0	0	3	1	0
51J	58	1	73.6	2	0	0	0	0	1	1	3	TKR R Knee	3	0	135	2	35	210.5	2.9	0	0	0	0	0	0	0	0	0	0	0	3	0	0
52J	52	1	126.5	3	0	0	0	0	0	0	2	TKR L knee	19	0	155	2	34	159	1.3	0	0	0	0	0	0	0	0	0	0	0	3	0	0
53J	25	1	48	2	0	0	0	0	0	0	1	THR L hip (anterior)	16	0	123	1	220	92	1.9	180	0	0	0	0	0	0	0	0	0	0	4	0	0
56J	71	2	86	4	0	1	0	0	0	0	2	THR R hip (posterior)	3	0	121	2	120	234	2.7	0	0	0	0	0	0	0	0	0	0	0	6	0	0
57J	45	2	59.5	2	0	0	0	0	0	0	2	THR R hip (posterior)	16	0	133	2	50	117	2	0	0	0	0	0	0	0	0	0	0	0	3	1	0
58J	69	1	55.1	1	0	0	0	0	0	0	2	THR R hip	19	0	131	2	43	65.5	1.2	0	0	0	0	0	0	0	0	0	0	0	4	0	0
5A	76	1	54.6	*	0	2	1	0	0	1	3	Laparoscopic left lateral sectionectomy	41	1	249	1	80	189	3.5	0	0	0	0	0	0	0	0	0	0	0	7	0	0
60J	74	1	67	3	0	0	0	0	0	0	2	THR R hip (posterior)	19	0	126	2	55	109.5	1.6	0	1	1	1	0	0	0	0	0	0	0	4	0	0
61J	79	2	109.5	7	0	1	0	0	0	0	2	TKR R Knee	19	0	188	2	75	349.5	3.2	0	1	1	1	0	0	0	0	0	0	0	3	0	0
62J	63	2	138	7	1	1	1	0	0	1	3	TKR L knee	19	0	115	2	72	352.4	2.6	40	1	1	1	0	0	0	0	0	0	0	5	0	0
64J	55	2	82.2	2	0	0	0	0	0	0	2	THR L hip	3	0	112	1	55	75.5	0.9	0	0	0	0	0	0	0	0	0	0	0	2	0	0
66J	65	1	92.4	2	0	0	1	0	0	1	3	THR R hip	27	1	119	1	112	144	1.6	195	1	1	1	0	0	0	0	0	0	0	7	0	0
68J	72	2	82.2	3	0	0	0	0	0	0	2	THR L hip	19	0	131	1	31	18	0.2	0	0	0	0	0	0	0	0	0	0	0	3	0	0
69J	68	1	89	1	0	0	0	0	0	0	1	THR R hip	19	0	145	2	65	42	0.5	0	0	0	0	0	0	0	0	0	0	0	4	0	0
6A	70	2	90	4	0	1	0	0	0	0	2	Open retropubic radical prostatectomy .	3	0	130	1	81	120	1.3	0	1	1	1	0	0	0	0	0	0	0	4	0	0
6B	40	1	115	*	2	0	0	0	0	0	2	Primary Gastric Bypass	31	0	103	1	180	152	1.3	86	0	0	0	0	0	0	0	0	0	0	3	0	0
6J	74	1	65	3	0	0	0	0	0	0	2	TKR L knee	19	0	151	1	124	59.5	0.9	0	1	2	1	1	0	0	0	0	0	0	6	0	0
70J	75	1	82	3	0	0	0	0	0	0	2	TKR L knee	19	0	142	2	47	238	2.9	0	1	1	1	0	0	0	0	0	0	0	6	0	0
71J	62	1	71	5	0	1	0	0	0	0	2	THR R hip	19	0	93	1	68	129	1.8	233.2	1	1	1	0	0	0	0	0	0	0	5	0	0
73J	86	1	64	2	0	0	1	0	0	1	3	TKR L knee	40	1	150	2	38	123	1.9	0	1	1	1	0	0	0	0	0	0	0	5	0	0
74J	64	1	80	3	0	0	0	0	1	1	3	THR R hip	19	0	144	1	45	42.3	0.5	0	0	0	0	0	0	0	0	0	0	0	3	1	0
75J	58	1	74	2	0	0	0	0	0	0	2	TKR L knee	11	0	119	1	44	252	3.4	0	0	0	0	0	0	0	0	0	0	0	3	0	0
76J	66	1	63.3	3	1	1	0	0	0	0	2	THR R hip (posterior)	3	0	84	2	105	210.3	3.3	0	0	0	0	0	0	0	0	0	0	0	5	0	0
77J	53	1	94	2	0	0	0	0	0	0	2	TKR R Knee	19	0	122	1	59	165	1.8	0	0	0	0	0	0	0	0	0	0	0	5	0	0
7B	47	1	116.2	2	0	0	0	0	0	0	2	Gastric bypass laparoscopic	38	1	193	1	62	50	0.4	0	1	2	0	1	0	1	0	0	0	0	4	0	0
80J	72	2	74.4	2	0	0	0	0	0	0	2	THR R hip (anterior)	3	0	117	2	60	42.5	0.6	0	0	0	0	0	0	0	0	0	0	0	2	0	0
81J	73	2	102	4	0	1	0	0	0	0	3	TKR L knee	19	0	115	2	45	90	0.9	0	0	0	0	0	0	0	0	0	0	0	3	0	0
82J	69	1	86	3	0	0	0	0	1	1	3	TKR R Knee	27	1	190	2	41	190.5	2.2	0	0	0	0	0	0	0	0	0	0	0	4	1	0
83J	61	1	110	4	0	1	0	0	0	0	2	TKR R Knee	11	0	109	2	30	74.5	0.7	0	1	1	1	0	0	0	0	0	0	0	4	0	0
84J	68	1	80	3	0	0	0	0	0	0	3	TKR L knee	3	0	106	2	30	134	1.7	0	0	0	0	0	0	0	0	0	0	0	4	0	0
85J	51	2	89	2	0	0	0	0	0	0	1	THR L hip	16	0	174	2	74	213	2.4	0	0	0	0	0	0	0	0	0	0	0	2	0	0
86J	81	1	59	2	0	0	0	0	0	0	2	TKR L knee	16	0	114	1	76	23.7	0.4	0	1	1	1	0	0	0	0	0	0	0	3	0	0
8A	85	1	*	*	0	2	0	1	0	1	4	lower anterior abdo wall incisional hernia repair	24	0	80	1	81	110	*	0	0	0	0	0	0	0	0	0	0	0	5	1	0
8B	35	1	97.7	1	0	0	0	0	0	0	2	Gastrectomy Laparoscopic Sleeve	15	1	84	1	38	124	1.3	0	0	0	0	0	0	0	0	0	0	0	2	0	0
9A	49	1	110	*	0	2	0	0	0	0	3	Colon Anterior Resection Laparoscopic	23	0	294	1	255	132	1.2	0	0	0	0	0	0	0	0	0	0	0	12	2	0
9B	40	2	128	*	2	0	0	0	0	0	3	Gastrectomy Laparoscopic Sleeve + Lap cholecystectomy	31	1	119	1	70	90	0.7	0	0	0	0	0	0	0	0	0	0	0	2	0	1
9J	71	1	58.7	3	0	0	0	0	0	0	2	Hip replacement revision Left	3	0	96	2	64	28	0.5	0	0	0	0	0	0	0	0	0	0	0	4	0	0

## Sheet: Capnography indices
	Data availability				AI										ODI						IPI												Oxygen saturation			Heart rate					Respiratory rate
Patient ID	EtCO2 available	EtCO2 available (%)	SpO2 available	SpO2 available (%)	AI mean	AI median	Type 1 Apnoea	Type 2 Apnoea	Type 1 or 2 Apnoea	Type 1 or 2 Apnoea/hour	AI≥5	AI≥10	AI≥15	AI≥30	ODI mean	ODI median	ODI≥5	ODI≥10	ODI≥15	ODI≥30	IPI mean	IPI median	IPI≤1	IPI≤2	IPI≤3	IPI≤4	IPI≤5	IPI≤6	IPI≤7	IPI≤8	IPI≤9	IPI≤10	SpO2<85	SpO2<90	SpO2<95	PR≤39	PR≤49	PR≥101	PR≥111	PR≥140	No Breath	RR=0	RR≤5	RR≤7	RR≤10	RR≥24	RR≥26	RR≥30
10A	14399	100	14385	99.9	13.9	15	245	0	245	30.6	13873	11559	7400	0	5.5	5	7262	1850	858	0	3.9	1	7272	7504	7814	9883	9984	10372	10493	11582	12139	14368	1	6	163	1	107	0	0	0	6731	7322	7492	7699	8136	24	12	5
10B	14395	100	14153	98.3	0.7	0	1	0	1	0.1	0	0	0	0	15.5	15	14400	11464	7242	741	5.8	7	4881	4887	4906	5073	5473	6196	7170	8460	11945	14137	119	1614	10449	0	0	405	18	0	5083	5138	5304	5374	5462	865	201	0
10J	14400	100	14400	100	5.8	3	0	0	0	0	5500	2478	2041	653	1.7	1	1606	0	0	0	9.3	10	285	294	420	661	713	922	1065	2650	3163	14400	0	2	114	0	0	0	0	0	88	290	311	381	2963	215	96	33
11A	14400	100	14400	100	7.9	3	2	0	2	0.3	4422	2993	2646	1551	5.7	5	9169	2345	65	0	8.5	9	577	681	791	991	1116	1619	2296	6060	8147	14400	7	37	1039	0	0	4355	354	0	413	574	709	941	7031	53	25	3
11B	14396	100	13973	97	1.3	1	0	0	0	0	0	0	0	0	0.1	0	0	0	0	0	8.9	9	96	98	101	118	131	228	393	2134	12307	13962	0	1	10920	0	0	6	4	2	483	516	517	540	4894	10	10	10
12A	14392	99.9	14400	100	8.9	6	12	0	12	1.5	7386	5595	3895	574	0	0	0	0	0	0	7.5	8	870	1284	1654	2703	2783	2979	3166	7887	12504	14382	0	0	2	0	0	200	0	0	587	886	1222	1513	1999	426	11	0
12B	14400	100	14067	97.7	1.1	1	0	0	0	0	308	0	0	0	0.3	0	0	0	0	0	9.6	10	130	130	130	132	137	154	180	2313	2889	14034	0	0	670	0	0	0	0	0	467	486	486	486	486	2136	1655	228
14B	14361	99.7	14029	97.4	1.1	0	0	0	0	0	1778	0	0	0	0.4	0	0	0	0	0	9.2	10	218	307	392	734	760	812	845	1883	5797	14030	0	2	4274	0	0	1162	45	0	448	505	535	614	756	43	18	2
14J	14400	100	14400	100	9.1	4	10	0	10	1.3	5943	4831	2473	1746	13	5	8489	4263	2983	2093	7.5	9	1839	1855	1910	2097	2272	3064	4540	7072	11873	14400	12	58	10070	0	0	0	0	0	1607	1838	1870	2309	6978	26	0	0
15A	13716	95.3	13720	95.3	5.7	3	5	0	5	0.7	6234	3234	1378	0	0.1	0	0	0	0	0	7.8	8	205	205	218	231	256	638	6643	10339	10940	13704	0	4	9	0	0	3	0	0	166	218	220	309	1818	21	11	5
15B	14400	100	14153	98.3	1.2	0	0	0	0	0	1121	0	0	0	1	1	8	0	0	0	8.8	9	10	11	15	137	215	448	1901	6215	8340	14159	0	9	2725	0	0	54	0	0	182	197	199	205	462	311	110	12
15J	14399	100	14399	100	1.2	0	0	0	0	0	1781	0	0	0	1.1	1	0	0	0	0	9	9	21	130	158	234	245	273	451	3704	9517	14393	0	2	7878	0	0	31	7	0	5	14	52	145	213	2235	653	68
16A	13546	94.1	13487	93.7	0.2	0	2	0	2	0.3	0	0	0	0	19.5	15	11984	9273	7189	2845	8.2	8	314	353	594	734	968	1334	3631	7890	8461	13500	268	422	798	0	0	1485	676	1	47	71	71	2349	6799	771	335	51
16B	14395	100	13933	96.8	0.2	0	0	0	0	0	0	0	0	0	0.1	0	0	0	0	0	9.9	10	28	28	52	162	172	211	236	387	637	13920	0	0	245	0	4136	4	4	4	455	491	491	494	542	39	16	3
16J	14399	100	14399	100	7.1	5	78	0	78	9.8	7508	4408	2800	0	3.8	0	4744	2786	1133	0	7.9	10	2677	2724	2730	2769	2777	2796	2842	5021	6417	14399	11	59	3064	0	0	433	142	0	2279	2527	2683	2720	3364	2022	1087	246
17A	14399	100	14399	100	0.4	0	0	0	0	0	0	0	0	0	0.8	0	198	0	0	0	9.7	10	0	47	76	549	559	596	628	764	913	14399	0	0	22	0	0	0	0	0	0	0	31	55	121	4	0	0
17J	14400	100	14400	100	8.7	1	3	0	3	0.4	4354	3968	3201	1966	4.8	4	5899	1179	0	0	8.5	9	801	996	1127	1333	1473	1712	2277	3560	8395	14400	17	85	7270	0	0	826	201	0	372	713	1035	1267	2142	102	43	0
18A	14394	100	14400	100	13.2	10	4	0	4	0.5	11961	7459	5220	1301	2.1	1	1849	0	0	0	7.7	8	487	660	932	1358	2061	3360	4597	8432	11031	14387	8	99	6250	0	0	18	0	0	226	470	575	1583	5195	2369	1875	1116
18J	14399	100	14399	100	0.9	0	2	0	2	0.3	0	0	0	0	2.3	1	2472	46	0	0	8.9	10	276	276	297	364	383	698	2501	5183	5610	14358	0	13	167	0	0	18	0	0	290	318	320	1015	7415	0	0	0
1A	14395	100	14400	100	0.7	0	0	0	0	0	0	0	0	0	5.7	3	6060	2122	1785	0	9.5	10	90	95	116	134	155	167	724	2757	3490	14333	52	126	234	0	137	36	0	0	24	70	70	70	4608	568	250	14
1B	14400	100	13399	93	0.6	0	0	0	0	0	0	0	0	0	1.2	1	0	0	0	0	10	10	17	17	17	19	20	20	21	90	162	13416	0	0	17	0	0	43	1	1	842	870	870	870	873	74	20	5
1J	14400	100	14400	100	12.3	3	7	0	7	0.9	6498	5004	4053	2468	2	2	1422	0	0	0	7.2	9	2750	2972	3246	3769	3902	4288	4452	6711	8574	14400	0	6	746	0	0	0	0	0	2283	2762	2965	3219	3832	99	36	5
20A	14399	100	14174	98.4	1.4	0	12	0	12	1.5	346	0	0	0	1.6	1	1580	0	0	0	9.3	10	118	221	253	338	367	432	553	2416	4911	14162	26	32	138	0	0	0	0	0	292	310	357	446	550	519	246	49
20J	14399	100	13797	95.8	12.1	10	27	0	27	3.4	10058	7582	4684	1702	7.3	7	10608	3116	723	0	8.6	10	666	964	1133	1824	1957	2284	2507	3410	4128	13708	7	57	442	0	0	0	0	0	890	1246	1570	1969	2809	136	61	17
21A	14391	99.9	14400	100	0.3	0	0	0	0	0	0	0	0	0	0.3	0	0	0	0	0	9.7	10	0	5	30	423	486	622	664	1109	1306	14371	0	0	4	0	0	0	0	0	0	20	23	34	70	68	5	0
21B	14400	100	14230	98.8	0.6	0	0	0	0	0	0	0	0	0	7.2	4	6906	4384	3559	0	9.6	10	77	87	132	242	260	294	341	1263	3117	14077	11	79	1867	0	0	12	0	0	353	375	382	399	441	952	367	28
21J	14295	99.3	14399	100	43.8	51	63	0	63	7.9	14397	12585	11668	10021	44.4	47	14399	14399	14361	12519	3.6	1	7570	8313	8716	9723	10154	10691	11084	11876	12879	14309	818	2714	7579	0	230	0	0	0	4265	6958	8008	8580	9397	62	28	7
22B	14396	100	14060	97.6	0.1	0	0	0	0	0	0	0	0	0	0.4	0	0	0	0	0	9.5	10	30	30	30	31	36	46	58	1784	4460	14043	0	4	2628	0	35	0	0	0	366	383	383	383	383	1507	528	85
22J	14396	100	14398	100	0.8	0	0	0	0	0	0	0	0	0	4.9	4	6101	1554	314	0	7.2	8	3328	3328	3328	3348	3353	3399	3460	6846	7926	13609	0	822	4660	0	380	0	0	0	4062	4115	4118	4118	4124	3348	2217	721
23B	14400	100	12804	88.9	1.2	1	2	0	2	0.3	181	0	0	0	3.3	3	3028	557	467	77	9.7	10	78	84	91	97	108	123	134	1689	1838	12753	11	44	136	0	0	0	0	0	1606	1664	1668	1674	4691	208	76	9
23J	14370	99.8	14370	99.8	3.2	2	96	0	96	12	2886	1665	741	0	6.5	6	8401	5400	1383	0	5.5	6	2453	2474	2513	2600	3366	9292	13358	14224	14263	14328	480	785	2077	0	0	0	0	0	2380	2472	2694	9072	13254	47	28	15
24A	14395	100	14400	100	2.9	3	3	0	3	0.4	5052	0	0	0	3.2	3	3706	624	0	0	3.4	1	6759	6792	6792	6825	6908	7364	7641	10582	10607	10607	3	66	11451	0	6	0	0	0	10377	10533	10582	10587	10879	8	4	0
24B	14392	99.9	13943	96.8	1.3	1	0	0	0	0	230	0	0	0	8.2	3	4250	3470	3020	1875	9.9	10	87	92	99	105	110	130	170	325	775	13928	82	137	424	0	0	1	1	0	425	443	443	443	598	7	7	0
24J	13727	95.3	14399	100	2.4	2	0	0	0	0	2236	0	0	0	1.9	1	1124	0	0	0	9.2	10	15	15	28	44	56	112	1647	4457	4614	14399	18	39	62	0	1009	0	0	0	0	0	0	2	734	19	10	0
25A	14400	100	14400	100	2.1	2	139	0	139	17.4	2283	0	0	0	2.8	1	1692	1099	799	0	7.5	10	3840	3845	3858	3895	3896	3910	3914	4138	4268	14400	0	3	33	0	0	18	0	0	3674	3848	3858	3858	3873	73	31	0
25B	14395	100	14075	97.7	0.4	0	0	0	0	0	0	0	0	0	0.1	0	0	0	0	0	9.8	10	136	136	136	137	142	149	149	242	1922	13932	0	0	2058	0	399	0	0	0	559	592	592	592	592	89	58	32
25J	14391	99.9	14398	100	0	0	0	0	0	0	0	0	0	0	8	5	8120	4833	3147	153	8.5	9	59	75	104	218	355	942	2991	3088	13274	14379	69	187	13110	0	0	192	13	0	0	11	11	11	11	61	47	47
26A	14400	100	14399	100	0.2	0	0	0	0	0	0	0	0	0	9.2	1	4702	3485	3188	2026	9.1	10	112	118	139	163	250	416	865	4979	6176	14400	133	198	321	0	0	1211	283	0	0	0	0	0	0	4766	2832	802
26J	14400	100	14400	100	23.6	27	1	0	1	0.1	11731	10776	9906	6225	42	46	14400	14400	13765	11135	8.9	10	736	748	784	845	945	1199	1563	3816	5392	14400	4	83	2129	0	10	0	0	0	659	736	761	1003	2226	1311	574	81
27B	14400	100	14093	97.9	0.4	0	0	0	0	0	0	0	0	0	0.1	0	0	0	0	0	9.7	10	0	0	0	0	0	5	12	1458	2823	14050	0	0	1	0	0	6	0	0	335	351	351	353	363	1456	425	80
27J	14400	100	14389	99.9	19.5	16	23	31	54	6.8	14179	13163	8485	2015	33.6	34	14399	14399	14399	9556	1.5	1	11403	11555	11929	12320	12859	13175	13234	13257	13272	13272	11801	13571	14385	0	0	8	5	5	10737	11502	11858	12034	12252	12	10	0
28J	14399	100	14399	100	1.5	1	0	0	0	0	1494	0	0	0	18.2	10	9050	7477	5382	4314	6.7	7	876	1343	1560	2089	3454	6844	9009	9393	13027	14399	646	2638	12845	0	0	2318	152	0	0	0	142	220	871	11	0	0
29A	14400	100	14400	100	0.1	0	0	0	0	0	0	0	0	0	1.9	0	2318	0	0	0	9.1	9	0	0	0	0	0	29	62	3007	9270	14392	0	1	239	0	3803	5	0	0	0	0	0	0	2177	30	9	7
29B	14396	100	14076	97.8	0.6	0	0	0	0	0	0	0	0	0	1.5	2	0	0	0	0	9.2	9	0	0	5	6	9	29	296	1302	9451	14074	0	19	8792	0	3537	0	0	0	194	217	217	217	243	46	15	4
29J	14399	100	14399	100	0.5	0	0	0	0	0	0	0	0	0	3.6	1	2138	1817	1565	0	9.1	10	0	2	3	6	7	15	1589	4457	6275	14380	4	19	111	0	0	74	11	0	0	14	14	14	6204	166	54	17
2B	14399	100	12950	89.9	2.2	2	0	0	0	0	1036	0	0	0	2.3	2	2013	0	0	0	8.9	10	1400	1411	1414	1416	1416	1425	1443	1763	2076	12639	0	3	36	0	0	505	12	0	2889	3021	3031	3039	3097	191	92	17
30J	14330	99.5	14330	99.5	0.5	0	0	0	0	0	0	0	0	0	1	1	0	0	0	0	10	10	0	0	0	0	0	0	6	103	223	14330	0	0	3	0	0	0	0	0	0	0	0	5	20	73	13	0
31A	14395	100	13700	95.1	0.7	1	0	0	0	0	0	0	0	0	0.9	1	0	0	0	0	9.5	10	676	676	676	676	676	676	676	739	1220	13573	0	5	1127	0	0	1317	19	0	1414	1448	1448	1448	1490	29	14	0
31J	14400	100	14394	100	18.2	19	1	0	1	0.1	12241	11057	10176	1584	11.8	10	12665	7255	5101	831	5.9	6	502	1645	3460	5705	6508	8280	8847	11839	12213	14392	19	72	240	209	10729	0	0	0	177	503	1310	2828	8407	116	58	20
32A	14399	100	13312	92.4	0.4	0	40	0	40	5	0	0	0	0	4.7	4	6381	833	0	0	9.8	10	94	110	128	154	170	190	227	415	589	13267	75	183	340	0	0	385	162	0	985	1019	1019	1019	1203	20	5	0
32J	14396	100	14399	100	14.8	18	7	0	7	0.9	9757	7676	7467	1854	9.3	6	9458	5531	2715	0	9	10	934	1002	1023	1236	1307	1571	1767	2525	3011	14377	2	99	745	0	0	1	0	0	464	966	1135	1291	2050	179	76	34
33A	14396	100	14386	99.9	0.7	0	0	0	0	0	0	0	0	0	0.7	0	0	0	0	0	9.8	10	21	24	24	46	70	114	144	788	1616	14386	12	16	74	0	0	2	0	0	6	20	20	20	29	53	14	5
33J	14398	100	14398	100	0.7	0	0	0	0	0	0	0	0	0	2	1	2475	0	0	0	9.9	10	42	42	50	55	57	62	83	404	603	14398	30	46	86	0	0	9	0	0	2	11	11	11	244	81	49	6
34A	14397	100	14397	100	13.1	12	188	0	188	23.5	12473	8149	6068	0	4.9	2	3846	3546	3044	0	4.9	6	6214	6299	6439	6921	7165	7575	8250	11236	13389	14397	38	77	2976	0	0	12148	665	1	5482	6072	6190	6297	6498	811	218	63
35A	14400	100	14400	100	0.8	0	2	0	2	0.3	188	79	0	0	1.8	1	1146	0	0	0	9.6	10	104	138	229	369	393	496	539	1126	1832	14400	0	6	35	0	0	0	0	0	64	108	132	208	370	54	0	0
35J	14400	100	14208	98.7	1	0	0	0	0	0	987	0	0	0	7.5	3	5519	4447	3389	686	8.3	9	499	526	590	656	788	1281	2486	3667	13484	14057	519	882	13447	0	1	14	6	1	0	0	0	4	3218	586	313	100
36A	14394	100	14391	99.9	13.6	13	5	0	5	0.6	12550	10246	4252	1159	20.2	17	13902	12113	8691	2596	6.5	8	2608	2714	3024	3391	4015	5044	6949	9519	12756	14381	187	2394	11791	0	0	0	0	0	1842	2181	2384	2512	3168	71	57	35
36B	14395	100	14025	97.4	1.2	1	2	0	2	0.3	0	0	0	0	0.8	0	0	0	0	0	9.8	10	72	72	72	122	137	180	196	762	1172	14020	1	5	103	0	0	148	4	0	229	276	276	280	285	514	166	2
37A	14317	99.4	14308	99.4	15.8	14	336	0	336	42.2	13219	10775	7069	1243	28	26	13743	11791	10874	5784	4.2	3	5793	5903	6075	6283	6733	7497	8964	9485	11939	11939	2153	8631	14294	1	5	14	11	0	7394	7901	8041	8158	9862	148	44	8
37B	14395	100	14400	100	2.7	1	0	0	0	0	2232	1581	1067	0	2.3	0	3028	1384	0	0	9.6	10	0	0	6	37	65	116	191	1346	3318	14384	0	0	1393	0	0	109	4	0	0	11	11	19	355	0	0	0
37J	14396	100	14398	100	3.3	0	3	0	3	0.4	2495	1926	1743	0	7.1	6	10434	3561	39	0	9.1	10	222	238	290	323	355	413	494	4078	6624	14386	5	17	199	0	0	1014	279	0	115	224	240	272	378	3407	672	51
38A	14331	99.5	14340	99.6	0	0	0	0	0	0	0	0	0	0	2.1	0	1902	1717	0	0	8.8	8	0	0	0	0	1	44	441	7922	9231	14319	0	15	77	0	0	0	0	0	0	11	11	11	11	7457	5060	990
38J	14400	100	14400	100	2.5	2	0	0	0	0	2410	153	0	0	5.3	3	5720	2802	1266	0	8.8	10	105	114	139	170	204	287	1659	6865	7111	14400	49	85	409	0	0	21	0	0	19	57	82	1430	7631	229	126	9
39A	14395	100	14394	100	9	0	6	0	6	0.8	3443	3323	3263	2873	8.5	7	10591	5015	2997	0	8.5	10	1837	1972	2020	2073	2126	2211	2314	3309	3447	14383	97	189	307	0	0	0	0	0	1605	1769	1894	2002	7720	14	6	0
39B	14395	100	13854	96.2	0.7	0	0	0	0	0	0	0	0	0	2.7	2	2955	10	0	0	9.7	10	0	0	0	2	10	14	27	359	3424	13675	2	16	3156	0	0	7	7	7	656	689	689	689	692	339	131	18
39J	14400	100	14400	100	3.9	1	0	0	0	0	2982	2539	1588	0	2.7	1	2402	1547	0	0	8.9	9	55	75	129	385	504	791	1680	4381	8378	14400	0	3	4041	0	7054	0	0	0	14	56	70	147	460	1439	611	93
3A	14395	100	14400	100	0.2	0	0	0	0	0	0	0	0	0	0.7	0	277	0	0	0	6.9	7	0	160	445	1143	1903	5156	10606	11135	14372	14390	0	512	14326	0	0	0	0	0	0	4	4	4	4	2630	2019	1551
3B	14399	100	14399	100	0.4	0	0	0	0	0	0	0	0	0	0.7	0	0	0	0	0	9.6	10	279	279	279	279	279	290	338	1655	2571	14399	0	2	1690	0	0	2230	349	0	254	281	281	283	287	1135	413	41
3J	14395	100	14400	100	5.1	0	6	0	6	0.8	3495	2419	2084	872	3.2	2	3490	1498	0	0	8.8	10	1352	1352	1353	1471	1520	1624	1698	2762	3614	14382	0	145	1123	0	0	39	0	0	986	1199	1367	1389	1964	8	3	0
40J	13095	90.9	14400	100	1.5	0	3	0	3	0.4	1841	0	0	0	4	3	3930	1747	1163	0	7.8	9	1175	1481	1624	1734	1970	2367	3279	3942	13022	13949	0	961	13289	0	1435	171	120	0	1164	1284	1349	1436	1610	45	19	0
41A	14395	100	14400	100	0.1	0	0	0	0	0	0	0	0	0	4.6	4	6896	798	0	0	9.9	10	0	0	0	5	8	19	31	386	699	14385	2	15	83	0	0	0	0	0	0	10	10	10	24	194	25	0
41J	14400	100	14400	100	0.1	0	0	0	0	0	0	0	0	0	1.4	0	1491	0	0	0	9.8	10	15	15	15	15	15	18	56	734	1668	14400	0	5	304	0	0	489	19	0	7	16	16	16	278	15	3	0
42A	14400	100	14400	100	4	1	2	0	2	0.3	4249	2891	853	0	43	37	12949	12408	11441	8608	2.4	1	10989	10998	11000	11001	11143	12171	13501	14229	14289	14400	142	1575	9422	0	0	4644	2401	0	10894	10979	10995	11746	13720	6	0	0
42B	14396	100	12936	89.8	5.5	3	2	0	2	0.3	5554	1708	1367	38	1.1	1	0	0	0	0	9.2	10	304	323	341	434	450	539	648	2708	4349	12926	0	0	993	0	0	921	169	0	383	504	551	669	915	1697	488	28
42J	14400	100	14400	100	8.5	6	17	0	17	2.1	8144	4958	3113	262	3.6	4	5326	0	0	0	5	6	6868	6999	7039	7163	7178	7245	8561	10364	10806	14400	6	23	2486	0	0	0	0	0	6423	6875	7002	7019	7166	40	9	6
43A	14396	100	13467	93.5	8.3	9	5	0	5	0.6	10028	6822	1603	0	9.6	9	12943	7027	1859	0	7.1	7	962	1007	1025	1052	1088	3507	8396	10689	10971	13448	46	123	850	5172	12889	19	18	10	1653	1832	1909	1956	2109	546	207	20
44A	14224	98.8	14168	98.4	6.1	4	0	0	0	0	5306	2053	1845	0	4.6	0	4769	3744	1651	0	9.1	10	140	216	299	557	660	999	1248	3139	5224	14177	33	60	1037	0	0	23	0	0	26	112	230	391	696	169	89	27
44J	14400	100	14400	100	3.9	2	1	0	1	0.1	4004	1966	1522	0	5.8	6	8493	2537	691	0	6.9	8	375	1684	2755	3702	4423	5496	6472	9085	10736	14400	28	51	7494	0	0	0	0	0	51	166	461	2028	10299	0	0	0
45A	14396	100	14400	100	5.8	5	0	0	0	0	7853	2434	1473	0	1.1	0	965	0	0	0	9.1	10	0	0	84	157	278	621	1564	4971	5155	14384	3	5	19	0	39	0	0	0	0	10	29	716	6457	0	0	0
45J	14392	99.9	14400	100	20.1	21	24	0	24	3	12182	11052	9623	2319	0.5	0	0	0	0	0	2.7	1	8070	9153	9463	10728	10831	11034	11301	11908	12387	12984	0	0	7775	0	0	0	0	0	8568	9410	10077	10686	12186	0	0	0
46J	14400	100	14394	100	11.7	4	15	0	15	1.9	7050	5153	4880	3026	2	1	1788	0	0	0	7.5	9	1622	2013	2171	2746	2892	3303	3906	5346	11357	14400	0	5	8715	0	0	9	0	0	936	1600	1893	2217	4036	53	7	0
47A	14394	100	14394	100	28.5	21	26	0	26	3.3	13477	11167	9546	6411	3.3	3	5156	0	0	0	1.6	1	10800	11479	11647	11812	11885	12030	12091	12248	12318	12725	7	11	435	0	0	0	0	0	11592	12472	13030	13319	13865	0	0	0
47J	14400	100	14390	99.9	2.6	0	2	0	2	0.3	2690	1778	546	0	6.8	8	8838	3723	764	322	8.6	10	292	321	325	345	374	616	3334	6845	7065	14399	33	53	240	0	0	72	18	0	238	268	508	3199	7722	74	26	4
48J	14400	100	14400	100	2.4	1	0	0	0	0	1841	1421	0	0	1.4	1	313	0	0	0	9.7	10	3	25	95	173	216	333	408	1046	1472	14400	3	8	17	0	0	0	0	0	0	0	23	90	1095	13	6	0
49J	14400	100	14392	99.9	0.6	1	0	0	0	0	0	0	0	0	2.2	2	2557	0	0	0	9.8	10	0	0	11	18	29	47	155	920	2317	14395	0	7	1119	0	3	0	0	0	0	0	2	13	71	7	0	0
4A	14400	100	14308	99.4	0.9	1	2	0	2	0.3	0	0	0	0	1.3	1	449	0	0	0	6.8	8	4351	4351	4351	4354	4362	4503	4605	7198	7797	14321	0	5	495	0	0	55	34	0	4398	4434	4448	4455	4711	1567	1242	631
4J	14394	100	14348	99.6	3	2	3	0	3	0.4	3670	650	0	0	9.2	10	11883	8057	1424	0	7.9	8	101	101	101	101	105	1302	6308	10697	11607	14264	8	27	158	0	0	21	0	0	131	199	199	768	10157	66	21	13
50J	14400	100	14396	100	1	1	1	0	1	0.1	0	0	0	0	1.5	1	1525	0	0	0	9	9	309	324	327	332	388	630	981	2752	8321	14400	0	0	6562	0	0	150	0	0	282	311	335	335	347	962	359	26
51J	14400	100	14373	99.8	0.2	0	0	0	0	0	0	0	0	0	0.8	1	0	0	0	0	8.3	8	0	5	6	6	8	20	5443	9060	9698	14383	0	7	96	0	0	0	0	0	0	0	0	5	895	8	0	0
52J	14400	100	14374	99.8	0.3	0	0	0	0	0	0	0	0	0	2	0	2900	1161	0	0	8.5	8	0	0	8	24	54	122	2459	8768	10300	14385	1	16	65	0	0	0	0	0	0	0	0	4	697	7	0	0
53J	14400	100	14386	99.9	14.4	12	0	0	0	0	9688	8783	6568	1747	4.3	2	3151	2131	1672	151	6.8	7	0	0	515	853	2360	6508	10101	12457	13148	14398	0	0	12	0	0	1726	251	0	0	0	1086	5536	10567	17	13	8
56J	14396	100	13208	91.7	2.8	0	4	0	4	0.5	1671	1501	1447	372	8.2	7	10740	4521	1966	0	7.6	9	2171	2496	2833	3059	3142	3302	3390	3631	7880	13122	1717	1977	6882	5	11	4854	1175	365	212	354	559	803	1407	46	5	0
57J	14395	100	14400	100	1.2	0	0	0	0	0	1742	0	0	0	2.5	3	2761	0	0	0	9.1	9	24	28	32	45	54	115	674	4776	7509	14382	1	12	66	0	0	0	0	0	6	36	56	90	2121	0	0	0
58J	14395	100	14327	99.5	2.8	2	3	0	3	0.4	2820	62	0	0	1.2	0	57	0	0	0	9.1	10	605	624	659	693	696	749	1070	3476	4109	14313	7	9	21	0	0	0	0	0	499	611	642	686	1030	41	7	0
5A	14400	100	14398	100	6.5	5	0	0	0	0	8038	3463	1145	0	1.1	1	0	0	0	0	7.2	7	19	21	64	182	804	5615	9290	12109	12550	14400	0	0	147	0	73	1	1	1	5	21	427	4667	10290	19	6	0
60J	14396	100	14400	100	14.1	13	12	0	12	1.5	10598	8778	6230	1677	0.6	0	0	0	0	0	5.4	6	4295	4591	4956	6082	6793	8284	9009	10133	11566	14382	0	2	8041	0	0	2	0	0	3778	4201	4341	4686	5830	0	0	0
61J	14395	100	14400	100	7.6	1	5	0	5	0.6	4735	4145	3117	1409	8.4	6	8313	5246	3677	0	7.6	9	1247	1465	2128	2393	2656	3024	3935	4477	12979	14383	36	1839	12722	3	307	0	0	0	751	978	1171	1390	1739	267	60	3
62J	14400	100	14389	99.9	5.3	4	5	0	5	0.6	6937	2697	695	0	38.5	41	14400	12407	11443	10169	5.8	7	3943	4000	4092	4264	4516	5527	8475	11794	13169	14400	101	1917	11112	0	17	35	0	0	3458	3636	4015	4113	4568	139	113	62
64J	14396	100	14188	98.5	3	2	4	0	4	0.5	2523	0	0	0	12.8	13	14149	10918	3830	0	9.3	10	780	812	848	921	943	979	1015	1514	1998	13996	93	170	585	0	0	90	0	0	831	920	936	949	998	341	68	0
66J	14395	100	14400	100	0.5	0	0	0	0	0	0	0	0	0	15	10	10933	7504	5323	1913	8.7	10	1715	1743	1766	1796	1833	1879	1979	2637	3691	14383	98	314	2554	0	0	10189	275	2	1621	1639	1646	1656	1746	73	28	0
68J	14400	100	14400	100	6.9	4	4	0	4	0.5	7135	3139	1276	423	3	2	1403	1286	1124	0	9	10	437	492	495	1174	1269	1484	1638	3212	3994	14400	0	7	394	0	0	0	0	0	281	444	494	532	855	25	0	0
69J	14395	100	14400	100	0.7	0	0	0	0	0	0	0	0	0	0.4	0	0	0	0	0	10	10	0	0	0	0	0	0	1	30	76	14384	0	0	3	0	0	3	0	0	0	11	11	11	108	8	4	0
6A	14395	100	13695	95.1	2.1	1	1	0	1	0.1	2425	320	0	0	0.4	0	581	0	0	0	8.9	10	282	472	569	763	890	986	1256	3663	6325	13690	0	15	4531	0	0	0	0	0	732	839	883	1326	5038	51	19	0
6B	14388	99.9	13428	93.3	1.6	0	0	0	0	0	0	0	0	0	1.6	1	7352	3196	501	0	3.8	4	510	513	515	523	530	544	585	695	2286	13211	17	101	2038	0	0	10	0	0	1647	1678	1680	1685	1689	71	33	7
6J	14395	100	14400	100	5.3	0	3	0	3	0.4	1967	1801	1657	1221	2.9	3	1728	457	0	0	8.6	10	782	919	1133	1327	1500	1760	2144	4214	6894	14386	1	141	4755	0	0	221	119	0	326	563	762	986	1222	873	339	32
70J	14400	100	14400	100	2.1	2	2	0	2	0.3	1976	0	0	0	1.2	0	682	0	0	0	8.8	10	1196	1290	1383	1475	1560	1750	1842	3105	3882	14400	2	77	1379	0	0	505	0	0	1002	1092	1194	1258	1553	716	224	76
71J	14398	100	14400	100	0	0	0	0	0	0	0	0	0	0	2.2	1	1812	1392	0	0	9.4	10	9	11	13	16	18	58	346	3110	5468	14390	12	19	2624	0	0	0	0	0	0	5	14	156	5258	0	0	0
73J	14400	100	14399	100	0	0	0	0	0	0	0	0	0	0	0.1	0	0	0	0	0	9.8	10	0	0	0	0	0	3	9	738	1414	14400	0	0	319	0	0	2	0	0	0	0	0	0	0	560	190	13
74J	14396	100	14316	99.4	2.9	0	4	0	4	0.5	2824	1870	1508	0	4.8	3	5859	2228	663	0	9.2	10	202	204	217	219	231	262	398	2579	2635	9000	17	53	3832	0	0	0	0	0	5499	5549	5549	5563	9459	0	0	0
75J	14400	100	14400	100	0.2	0	0	0	0	0	0	0	0	0	2	0	1997	1611	0	0	9	9	21	21	25	25	34	41	325	5586	8521	14400	7	24	1986	0	2	30	12	0	5	14	14	14	31	0	0	0
76J	14400	100	14400	100	40.1	34	1	0	1	0.1	14280	13155	11967	8904	10.8	12	12125	8959	3450	0	7.1	8	1084	1948	2237	2563	2945	4726	6815	9297	9874	14400	5	7	459	0	0	0	0	0	301	1091	3173	5556	9247	0	0	0
77J	14396	100	14360	99.7	25	29	8	0	8	1	13527	12543	11738	7081	8.7	3	6710	5017	2800	1213	7	8	1755	2531	2999	3491	3744	4361	5433	8809	10049	14310	193	317	569	0	0	179	7	0	801	1648	2538	3745	7346	18	0	0
7B	14388	99.9	13414	93.2	1.6	0	3	0	3	0.4	1589	51	0	0	1.6	1	912	0	0	0	3.8	4	285	532	1228	13372	13372	13372	13372	13372	13372	13372	9	28	146	0	0	0	0	0	1117	1257	1437	1651	2469	5	0	0
80J	14400	100	14398	100	6.5	0	7	0	7	0.9	2747	2578	2319	1467	1.3	0	81	0	0	0	8	8	651	696	729	933	967	1281	2283	8179	12366	14400	0	6	822	0	0	317	7	0	338	658	701	751	879	1169	673	220
81J	14395	100	14398	100	21.6	19	0	0	0	0	10523	9079	8374	4160	12.1	7	12832	5536	4608	1137	9.3	10	1216	1217	1227	1261	1298	1372	1471	1991	3008	14383	39	131	1199	0	0	307	27	15	1201	1220	1220	1277	1825	119	48	5
82J	14376	99.8	14376	99.8	0.8	0	0	0	0	0	606	0	0	0	1.4	1	339	248	0	0	8.2	8	2	20	46	103	443	1239	3355	8365	12211	14376	0	63	9545	0	0	9125	4386	0	0	0	0	0	31	7232	5948	3208
83J	14395	100	14382	99.9	1.7	1	1	0	1	0.1	1212	71	0	0	6.2	7	9314	2558	0	0	9.3	10	129	129	137	165	195	297	606	1960	6346	14372	0	48	5582	0	0	472	22	0	120	142	142	142	142	1215	531	130
84J	14395	100	14400	100	0	0	0	0	0	0	0	0	0	0	1.4	1	1807	0	0	0	9.9	10	147	152	161	168	174	183	188	210	316	14382	146	175	350	0	0	0	0	0	0	12	12	12	306	7	7	0
85J	14389	99.9	14393	100	35.2	25	15	0	15	1.9	13193	12139	10906	6247	18.1	11	9011	7344	6707	3640	6.2	7	2462	2767	3205	3643	4169	5071	7415	11081	11341	13633	196	3381	7055	0	0	238	94	0	1378	2052	2990	5748	11646	0	0	0
86J	14395	100	14400	100	2.4	1	3	0	3	0.4	1612	1007	858	0	2.1	1	3449	0	0	0	9	10	788	838	853	982	1036	1113	1457	2552	5024	14385	0	2	3430	0	0	0	0	0	679	796	822	850	880	391	179	47
8A	14400	100	14317	99.4	4.9	3	240	0	240	30	5112	2740	1403	0	17.5	15	13746	11437	7736	1792	6.9	9	2621	2662	2711	2828	2964	3280	3773	4977	8092	10979	413	2390	8636	0	1	1	1	1	5927	5961	6024	6136	7602	0	0	0
8B	14396	100	13815	95.9	0.9	0	3	0	3	0.4	0	0	0	0	4.3	3	4358	2571	470	0	9.5	10	677	677	677	679	679	682	684	775	875	13803	0	18	142	0	0	21	0	0	1120	1190	1190	1190	1197	129	64	12
9A	14400	100	14371	99.8	0	0	0	0	0	0	0	0	0	0	1.7	2	0	0	0	0	9.7	10	0	0	0	0	0	0	4	1675	2822	14388	0	0	64	0	0	6746	1975	0	0	0	0	0	0	1443	575	84
9B	14400	100	13291	92.3	0.5	0	1	0	1	0.1	0	0	0	0	2.6	2	2541	131	0	0	3.9	4	65	195	1269	13304	13304	13304	13304	13304	13304	13304	4	7	64	0	0	0	0	0	1104	1122	1192	1406	3646	0	0	0
9J	14395	100	14400	100	6.1	6	4	0	4	0.5	8157	2896	1614	0	2.6	2	2589	0	0	0	9.3	10	590	644	677	853	907	1063	1156	1659	1825	14384	0	2	260	0	0	0	0	0	396	610	674	771	1208	27	0	0
IMPORTANT NOTE	Data in column which the heading is highlighted green is presented as count of data point which meets the criteria specified in the heading. The count is taken 2-secondly. Hence, 1000 counts equals 2000 seconds.

## Sheet: glossary
Terms	Explanation	Data type
Age	Age in years	Continuous
Sex	Female = 1, Male = 2	Categorical
Weight	Weight in kilograms	Continuous
STOP-BANG	Scoring system for risk of obstructive sleep apnoea	Ordinal
OSA	Obstructive sleep apnoea - 0 = no known OSA. 1 = Known OSA, not treated. 2 = Known OSA, treated	Categorical
OSA risk group	Perioperative risk of OSA contructed from OSA status and STOP-BANG. 0 = low risk (either low STOP-BANG or known, treated OSA), 1 = High risk (High STOP-BANG or known OSA, untreated), 2 = indeterminate (No STOP-BANG, no "known OSA"	Categorical
Pulmonary disorder	Asthma, COPD, Interstitial lung disease or others	Categorical
Cardiac Failure	Left ventricular failure, right ventricular failure, diastolic dysfunction	Categorical
IHD	Ischaemic heart disease	Categorical
Cardiopulmonary disease	Cardiac + pulmonary + ischaemic heart disease	Categorical
ASA	American Society of Anesthesiologist score - functional status of patient. 1 = best, 5 = perimortem	Ordinal
Anaesthesia	Mode of anaesthesia. GA = 1, RA = 2
GA	General anaesthesia	Categorical
RA	Regional anaesthesia = spinal/epidural anaesthesia or peripheral nerve block	Categorical
ARISTCAT	Scoring system for risk of postoperative pulmonary complication	Ordinal
PACU	Post-anaesthesia care unit - aka recovery	Continuous
OMEDD	oral morphine equivalent daily dose	Continuous
PPC	Postoperative pulmonary complication. Prolonged oxygen requirement to bronchospasms are all individual PPCs. All categorical variable	Categorical
ICU	Intensive care unit
Mortality within 30 days		Categorical
LOS	Length of stay	Continuous
UCR	Urgent clinical review	Categorical
MET	Medical emergency team review	Categorical
EtCO2	Count of end tidal carbon dioxide detected in 2 secondly monitoring intervals.	Continuous
SpO2	Saturation of oxygen	Continuous
AI	Apnoea index as recorded by monitor	Continuous
Type 1 Apnoea	Count of apnoeic events as determined by low EtCO2 (<=5) for a duration of between 30 - 120 s	Continuous
Type 2 Apnoea	Count of apnoeic events as determined by low EtCO2 (<=5) for >120 with low SpO2 < 85%	Continuous
Type 1 or 2 Apnoea	Count of Type 1 or Type 2 apnoeas
Type 1 or 2 Apnoea/hour	Type 1 + type 2 apnoea divided by (EtCO2*2/60/60)	Continuous
ODI	Oxygen desaturation index as recorded by monitor	Continuous
IPI	Integrated pulmonary index as recorded by monitor	Continuous
PR	Pulse rate recorded by monitor	Continuous
RR	Respiratory rate recorded by monitor	Continuous
